# Supplementary material for: Cloning, Expression, Purification, and Characterization of β-Galactosidase from Bifidobacterium longum and Bifidobacterium pseudocatenulatum
Source: Molecules. 2022 Jul 14;27(14):4497. doi: 10.3390/molecules27144497 (PMC9323360; doi:10.3390/molecules27144497)
Supplement: Supplementary file 1 [file molecules-27-04497-s001.zip › Table S1.xlsx]

## Sheet: BLGLB1_nucleic acid sequence
>beta-galactosidase BgaB [Bifidobacterium longum 020402] (BLGLB1)
ATGACTACTCGTAGAACGTTCAGGTGGCCGTCCCTGCTGACTGAATCCGGTCGTGGCATC
GCGTTCGGCGGCGACTACAATCCGGACCAGTGGTCCGAGGAGACGCTGGACGAGGACATC
CGCCTGATGGTCCAAGCCGGCGTCAACACCGTGGCCCTCGCCATCTTCAGCTGGGACAAG
ATCGAACCGCGCGAGGGCGAGTTCACGTTCGAGTGGCTTGACCACGTGATCGACAAGCTC
GGCGCGGCAGGCATCGCCGTGGACCTGGCATCGGCCACTGCCACGGCCCCGTTGTGGCTG
TACGAGCGTCATCCTGAGGTGCTGCCAATCGATCGGTACGGCCATGTGGTCAATGCGGGC
TCACGCCAGTCGTGGCAGCCCACAAGCCCGGTGCTCAAGGAATACGCGCTGCGCCTGTGC
CGCAAACTTGCCGAACACTACAAGGACAATCCATACGTGACGGCCTGGCACATGGGCAAC
GAATACGGCTGGAACAACCGCTACGACTACTCCGACAACGCCTTGGCCGCGTTCCGCACG
TGGTGCGAGGCCAAATACGGGACCGTCGACGCGTTGAACGAAGCGTGGGGCACGGCCTTC
TGGTCCCAGCACGTGAACAGCTTCGACGAGGTGTTGCTGCCTCGCCACATGGGCGGCGAC
AGCATGGTCAACCCGCCCCAGCAGTTGGATTACGAGCGGTTCGGCAACGACATGCTGCTC
GACTTCTACAAGGCCGAACGCGACGCCATCGAAGAAATCTGCCCCGGCAAGCCGTTCACC
ACGAACTTCATGGTCTCCACCGACCAATGCACCATGGACTACGCGCAATGGGCAAACGAA
GTGGACTTCGTGTCCAACGATCACTACTTCCATGAGGGCGAATCCCATCTGGACGAACTC
GCCTGCTCGGACGCGCTCATGGACTCGCTCGCGCTCGGCAAGCCGTGGTACGTGATGGAG
CACTCCACCTCCGCCGTCCAATGGAAGCCGCTTAACATGCGCAAGCGCGCCGGCGAGCTC
ATGCGCGACTCCTTGGCCCACGTGGCCATGGGTGCCGACGCCATCAACTTCTTCCAATGG
AGACAATCCGCATCGGGTGCCGAGGCGTTCCACTCCGCGATGGTGCCCCACGCGGGCTCC
GATACGAAACTGTTTCGAGGAGTGTGCGAACTCGGCGCCGCGCTGAAGACGCTGTCCGAC
GCGGGTGTGCAAGACACGGAACTGAAGCGCGCGGACACGGCGATTCTGTTTAGTGCGGAA
TCCGAATGGGCCACTCGCTCCGAGACCCTGCCCAGCATGAAACTCAATCACTGGCATGAC
GTACGCGACTGGTATCGCGGATATCTCGATGCCGGAGCGCGCGCGGACGTGGTCCCGCTC
GCCTACGATTGGAGCGGCTACCAGACTATCGTGCTGCCCACCGTGATCGCCCTGTCCGAC
GAGGATACCCGTCGCATCGCGGACTTTGCCGAAAACGGCGGTACGGTCATCGTCGGCTAT
GCCACCGGCCTGATCGACGAACACTTCCACATCGGTCTCGGCGGATACCCCGGCGCCGGC
AACGGACTTCTGCGCGACATGCTCGGCATCCGCTCCGAAGAATTCAACATCCTCGGAGAA
GAAGCCGAAGACGAACCGGCCGAAATCGGTTTGTCGAATGGACTCACGACACGTCTGTGG
CAGAATGACGTGACCTCGGTCGCTCCAGACACTCGCGTGCTTGCCACGTACGTGGGTACA
GCCGCTGCTGACTGGGAGCTCGACGGCGTCCCCGCCATCACCAGTCACCCCCACGGCCAA
GGCGCCGCCATCTACGTGGGCTGCGATCTTGGCCGCCACGACATCACCCACTTGCTCAAG
GAACTCAACACAACAGCCCCCTCCGACGAAAGGGCTCCCGACCAAAGGCCGGGTGGGGGA
GAGATCAACGCCGCAACTACGACCGCAGCAGCCACGACTCATGACCCCCGCATCCTGCAC
ACCATCCGCCAATCCTCAGACGGTACCATCCGCTTCGATTTCTATCTGAACCGTTCGAAG
CAGCCCGTTGCCGTCAACGGTGTGGAAGGTGATCCCATCATCGCCCACCGTTGCGAGACT
GACGCCGTTGGATATACACTGAACCGCAACGCCATTCTTATCGCTAAAACGTCCTGCTAA

## Sheet: BLGLB1_amino acid sequence
>beta-galactosidase BgaB [Bifidobacterium longum 020402] (BLGLB1)
MTTRRTFRWPSLLTESGRGIAFGGDYNPDQWSEETLDEDIRLMVQAGVNTVALAIFSWDK
IEPREGEFTFEWLDHVIDKLGAAGIAVDLASATATAPLWLYERHPEVLPIDRYGHVVNAG
SRQSWQPTSPVLKEYALRLCRKLAEHYKDNPYVTAWHMGNEYGWNNRYDYSDNALAAFRT
WCEAKYGTVDALNEAWGTAFWSQHVNSFDEVLLPRHMGGDSMVNPPQQLDYERFGNDMLL
DFYKAERDAIEEICPGKPFTTNFMVSTDQCTMDYAQWANEVDFVSNDHYFHEGESHLDEL
ACSDALMDSLALGKPWYVMEHSTSAVQWKPLNMRKRAGELMRDSLAHVAMGADAINFFQW
RQSASGAEAFHSAMVPHAGSDTKLFRGVCELGAALKTLSDAGVQDTELKRADTAILFSAE
SEWATRSETLPSMKLNHWHDVRDWYRGYLDAGARADVVPLAYDWSGYQTIVLPTVIALSD
EDTRRIADFAENGGTVIVGYATGLIDEHFHIGLGGYPGAGNGLLRDMLGIRSEEFNILGE
EAEDEPAEIGLSNGLTTRLWQNDVTSVAPDTRVLATYVGTAAADWELDGVPAITSHPHGQ
GAAIYVGCDLGRHDITHLLKELNTTAPSDERAPDQRPGGGEINAATTTAAATTHDPRILH
TIRQSSDGTIRFDFYLNRSKQPVAVNGVEGDPIIAHRCETDAVGYTLNRNAILIAKTSC

## Sheet: BPGLB1_nucleic acid sequence
>beta-galactosidase[Bifidobacterium pseudocatenulatum 070108] (BPGLB1)
ATGCATCGCACGTTCAAATGGCCGGAACTGCTGACCGACAACGGCAAAGGCATCGCATAC
GGCGGTGATTACAATCCGGACCAGTGGTCGGAAGACGTGTGGGACGAAGACGTCCGCCTC
ATGAAACAGGCCGGTGTCAATACCGTGGCCGTGGCCATTTTCAGCTGGGATCGCATTCAG
CCGGAAGAAAACCGTTGGGATTTCGGCTGGCTTGACCGCATCATCGACAAGCTCGGCAAA
GCCGGCATCGCGGTCGATCTGGCCTCCGCAACCGCCACCGCGCCGCTGTGGCTGTACGAA
AAGCACCCGGAAGTGCTGCCGCAAGACAAATTCGGCCATCCCGTCAACGCGGGATCGCGC
CAATCCTGGAGCCCGACAAGCCCGGTGTTCAAGGAATACGCGCTCACCCTGTGCCGCAAA
CTGGCCGAACGCTACGGCACCAACCCGTACGTCACCGCATGGCATATGGGCAACGAATAC
GGCTGGAACAACCGTTACGATTACTCCGACAACGCGCTCAACGCCTTCCGCCTGTGGTGC
GAACGCAAATACGGTACCATCGAAAACCTCAACAAGGCGTGGGGCACCACCTTCTGGGGT
CAGGAAATGAACGGTTTCCACGAAGTGCTCATCCCGCGTTTCATGGGCGCCGACTCCATG
GTGAACCCCGGTCAAAAGCTTGATTTCGAGCGTTTCGGCAACGATATGCTGCTCGACTTC
TATAAGGCCGAACGCGACGCCATCGCCGAAATCTGCCCCGACAAGCCGTTCACCACGAAC
TTCATGGTCTCCACCGACCAGTGCTGCATGGACTACGCCGACTGGGCCGAGGAAGTCGAT
TTCGTGTCGAACGACCATTACTTCCATGAGGGCGAATCGCATATCGACGAACTGTTCTGC
TCCGACGCTTTGATGGATTCCCTCGCGCTCGGCAAGCCGTGGTATGTGATGGAACATTCC
ACTTCGGCCGTGCAGTGGAAGCCGCTCAACGCACGCAAGCGCAAGGGTGAAACCGTGCGT
GACTCCATTGCGCATGTGGCCATGGGTGCCGACGCCATCAACTTCTTCCAGTGGCGTGCC
TCCGCATTCGGAGCCGAATCCTTCCACTCCGCACTCGTGCCCCACGCGGGCGAAGACACC
AAACTGTTCCGCCAAGTGTGCGAACTGGGCGCAGCGCTGAAAACCCTCGGCGACGCTGGC
GTGCAGGGTACCGAACTGGAACAGTCCGATACGGCGATCCTGTTCAGCGCGGAATCCGAA
TGGGCCACACGCTCCGAAACCCTGCCGAGCATGAAGCTCAACCATTGGCATGACGTGCGC
GACTGGTACCGTGCGTTCCTCAACGCCGGCACCCGTGCCGACATTGTGCCGTTGAAATAC
GATTGGAGCGCATACAAGACCGTCGTACTGCCGACCGTGATCATGCTCAGCGCCGAAGAT
ACGCAGCGTTTGGCCGATTTCGCAGCTGCCGGCGGCCGTGTGGTCATCGGTTACGCAACC
GGACTAATCGACGAAAACTTCCACACCTGGCTCGGCGGATACCCGGGAGCCGGAGACGGC
CTGCTGCGCGAAATGCTGGGTATTCGCGGCGAGGAATTCAACATTCTCGGCGCGGAAGCC
GAAGGCGAACCGTCCGAAATTCGTTTGAGCTCCGGTGCGGTCACCCGCCTGTGGCAGAAC
GATGTGAACGTCGACGGCGAACGCGCGCAGGTATTAGCCACCTACGAAGGTGAAGAAGCC
GACGAATGGGAACTCGGCGGCGCCGCCGCAATCACCCGCAATCCGTACGGTTCCGGCGAA
ACATACTTCGTCGGCTGCGATCTCAACGTCGCCGATCTTACGGAATTCGTGCGCGAGAAT
ATCGTGGAAGATTCCGCAAATGTCGCCAATCCGACCGATTCCGACGTACTGCACACCGTG
CGCAAGTCCGCCGACGCAACCTTCGATTTCTATCTGTCGCGCGGCAAGAAAGAAATCGCA
TTGCAGGGCATCGAAGGCGAACCAATCTACCTGTTCCAAGCGGAAGCAGAGGAACAGACG
GGCAGCTACACCGTGCATCGCAACGGCGTACTCGTCGTAAAGCGCGCATAA

## Sheet: BPGLB1_amino acid sequence
>beta-galactosidase[Bifidobacterium pseudocatenulatum 070108] (BPGLB1)
MHRTFKWPELLTDNGKGIAYGGDYNPDQWSEDVWDEDVRLMKQAGVNTVAVAIFSWDRIQ
PEENRWDFGWLDRIIDKLGKAGIAVDLASATATAPLWLYEKHPEVLPQDKFGHPVNAGSR
QSWSPTSPVFKEYALTLCRKLAERYGTNPYVTAWHMGNEYGWNNRYDYSDNALNAFRLWC
ERKYGTIENLNKAWGTTFWGQEMNGFHEVLIPRFMGADSMVNPGQKLDFERFGNDMLLDF
YKAERDAIAEICPDKPFTTNFMVSTDQCCMDYADWAEEVDFVSNDHYFHEGESHIDELFC
SDALMDSLALGKPWYVMEHSTSAVQWKPLNARKRKGETVRDSIAHVAMGADAINFFQWRA
SAFGAESFHSALVPHAGEDTKLFRQVCELGAALKTLGDAGVQGTELEQSDTAILFSAESE
WATRSETLPSMKLNHWHDVRDWYRAFLNAGTRADIVPLKYDWSAYKTVVLPTVIMLSAED
TQRLADFAAAGGRVVIGYATGLIDENFHTWLGGYPGAGDGLLREMLGIRGEEFNILGAEA
EGEPSEIRLSSGAVTRLWQNDVNVDGERAQVLATYEGEEADEWELGGAAAITRNPYGSGE
TYFVGCDLNVADLTEFVRENIVEDSANVANPTDSDVLHTVRKSADATFDFYLSRGKKEIA
LQGIEGEPIYLFQAEAEEQTGSYTVHRNGVLVVKRA
